# Supplementary material for: Tilting Together: An Information-Theoretic Characterization of Behavioral Roles in Rhythmic Dyadic Interaction
Source: Front Hum Neurosci. 2020 May 25;14:185. doi: 10.3389/fnhum.2020.00185 (PMC7261889; doi:10.3389/fnhum.2020.00185)
Supplement: Supplementary file 1 [file Table_1.xlsx]

## Sheet: Experiment A
Results from the questionnaires, final transfer entropy measures and performance error in Experiment A with the circular target.
Coding of the answers to the open question: 1 (I was leader), 0 (there was no leader at all) and -1 (partner was leader).
Answers to Q1: 7-point Likert scale-ratings on how much the participants felt they helped their partner.
Answers to Q2: 7-point Likert scale-ratings on how much the participants felt their partners helped them.
A: Participant sitting in seat A.
B: Participant sitting in seat B.
group 1: visual information.
group 2: visual and auditory information (violin sound of ball position).
group 3: visual and auditory information (broom sweeping sound of tablet tilt).
group 4: visual and auditory information (violin sound of ball position and broom sweeping sound of tablet tilt).
group 5: visual and auditory information (violin sound of tablet tilt).
	Open answer A	Open answer B	Rating Q1 A	Rating Q2 A	Rating Q1 B	Rating Q2 B	Transfer entropy A	Transfer entropy B	Mean error z-transformed
group1	0	0	5	5	6	6	0.083401	0.0935655	0.121096
group1	1	-1	7	7	7	4	0.0594497	0.0723706	0.288413
group1	-1	0	4	7	5	6	0.200761	0.245495	-0.323076
group1	0	0	6	5	6	6	0.144418	0.118316	-1.03709
group1	0	0	5	5	4	5	0.151818	0.154184	-1.16721
group1	0	-1	7	6	6	6	0.170295	0.128137	-0.374598
group1	0	0	6	7	6	5	0.07376	0.0803972	3.02821
group1	0	0	6	7	6	5	0.0870466	0.0899201	-0.647343
group1	-1	-1	5	2	7	7	0.177688	0.0788956	-0.543829
group2	0	0	6	7	7	7	0.0814469	0.0641342	-0.531984
group2	0	0	7	7	6	6	0.0995116	0.0923857	0.332632
group2	0	0	4	5	6	6	0.0842299	0.0900283	-0.33145
group2	-1	0	5	6	5	6	0.107925	0.147195	0.427085
group2	0	0	6	6	6	2	0.092271	0.0868099	0.674086
group2	0	1	7	4	7	7	0.15622	0.228471	-0.45467
group2	-1	0	5	5	6	6	0.148335	0.11401	-0.908469
group2	0	0	6	6	4	4	0.15229	0.14981	-0.405495
group2	0	0	7	6	6	5	0.143952	0.156973	-0.730361
group3	0	0	6	4	5	5	0.153396	0.13264	-0.860024
group3	0	-1	7	6	7	7	0.12387	0.115117	0.152244
group3	-1	0	5	6	1	4	0.142468	0.122684	0.802372
group3	0	0	6	4	6	5	0.203518	0.207821	-0.485625
group3	1	-1	6	2	5	5	0.163733	0.120977	0.185076
group3	0	0	5	6	7	7	0.0944853	0.139451	0.271757
group3	-1	1	6	6	4	4	0.193943	0.197494	-1.19375
group3	0	0	6	5	7	7	0.144581	0.182892	-0.597732
group3	0	0	7	6	5	6	0.0474459	0.107772	-0.670317
group4	0	0	6	6	4	4	0.132766	0.120454	-0.739915
group4	0	-1	6	6	6	5	0.128629	0.116696	-0.562757
group4	-1	-1	5	5	5	6	0.0905309	0.105085	2.26839
group4	0	0	7	7	5	6	0.161852	0.139402	0.419934
group4	0	1	5	5	5	6	0.153149	0.122472	-0.77356
group4	0	0	5	6	6	6	0.150507	0.165711	-0.78956
group4	0	0	5	6	6	6	0.189588	0.202929	0.524452
group4	0	1	6	6	6	6	0.123092	0.122583	0.623931
group4	0	0	4	4	5	6	0.11083	0.099637	-0.430195
group5	0	0	7	7	6	6	0.117883	0.113119	-0.0741184
group5	0	0	4	4	7	7	0.175442	0.210119	-0.903572
group5	0	-1	6	6	6	6	0.11122	0.111546	-0.808143
group5	0	0	7	7	6	6	0.115873	0.160528	0.0414041
group5	0	0	6	6	5	6	0.0787225	0.0858164	0.496297
group5	0	0	7	7	6	6	0.135018	0.131332	-0.641562
group5	0	0	6	3	5	5	0.0625077	0.0561469	0.798551
group5	0	1	5	5	6	6	0.0928932	0.0832801	-0.484857
group5	0	0	6	2	4	6	0.13856	0.132579	0.0897461
group5	-1	0	4	5	6	5	0.138614	0.132631	0.0897461
group5	0	1	6	4	5	4	0.0671635	0.0742254	0.355995
group5	0	0	6	6	7	5	0.0289201	0.022757	1.51534
group5	-1	1	6	2	6	4	0.130509	0.101333	-0.00769058
group5	0	-1	4	2	2	2	0.0823947	0.0846912	3.9722

## Sheet: Experiment B
Results from the questionnaires, final transfer entropy measures and performance error in Experiment B with the elliptical target.
Coding of the answers to the open question: 1 (I was leader), 0 (there was no leader at all) and -1 (partner was leader).
Answers to Q1: 7-point Likert scale-ratings on how much the participants felt they helped their partner.
Answers to Q2: 7-point Likert scale-ratings on how much the participants felt their partners helped them.
A: Participant first sitting in seat A.
B: Participant first sitting in seat B.
	Open answer A	Open answer B	Rating Q1 A	Rating Q2 A	Rating Q1 B	Rating Q2 B	Transfer entropy A	Transfer entropy B	Mean error z-transformed
group 1	-1	1	5	4	4	4	0.112912	0.0745434	0.0525911
group 1	0	1	7	7	4	3	0.0542329	0.0534232	-0.489091
group 1	0	0	6	6	6	6	0.153992	0.152662	-0.489091
group 1	0	0	6	6	4	4	0.0836407	0.0774076	-1.45508
group 1	1	0	5	6	6	5	0.0384504	0.0381333	0.876288
group 1	-1	0	4	7	7	6	0.134056	0.189772	-0.619093
group 1	1	0	6	6	5	7	0.0500194	0.0373958	1.56979
group 1	1	-1	4	3	5	5	0.0790706	0.116256	1.06577
group 1	0	0	7	3	5	4	0.0868204	0.175921	0.0751155
group 1	-1	1	5	4	7	4	0.139992	0.103834	-1.04107
group 1	-1	-1	6	3	5	4	0.126306	0.11902	-0.104194
group 1	0	0	4	6	5	3	0.114905	0.115341	0.0912433
group 1	0	0	4	2	6	3	0.089909	0.0717455	-0.850193
group 1	0	0	6	6	6	7	0.0763902	0.0742666	1.25632
group 1	1	0	5	2	5	6	0.155971	0.141159	1.03505
group 1	0	1	7	7	4	4	0.124439	0.169291	-0.695569
group 1	0	0	5	5	5	3	0.0830975	0.0624953	-0.199027
group 1	0	0	6	6	6	6	0.212595	0.280273	1.16978
group 1	0	-1	6	5	7	7	0.0463024	0.0498267	-1.42283
group 1	0	0	5	5	4	5	0.0463699	0.0498336	-0.455156
group 1	0	0	5	5	6	6	0.150296	0.119228	1.89547
group 1	0	0	6	5	7	3	0.154028	0.15663	0.900747
group 1	0	-1	7	4	6	1	0.14947	0.148558	-0.701841
group 1	0	-1	5	6	3	6	0.0938787	0.176861	-1.46593
