# Supplementary material for: Tilting Together: An Information-Theoretic Characterization of Behavioral Roles in Rhythmic Dyadic Interaction
Source: Front Hum Neurosci. 2020 May 25;14:185. doi: 10.3389/fnhum.2020.00185 (PMC7261889; doi:10.3389/fnhum.2020.00185)
Supplement: Supplementary file 2 [file Table_2.xlsx]

## Sheet: Experiment A
Transfer entropy measures (TE) during all trials from Experiment A (circular target).
A-B: Transfer from participant A to participant B.
B-A: Transfer from participant B to participant A.
group 1: visual information.
group 2: visual and auditory information (violin sound of ball position).
group 3: visual and auditory information (broom sweeping sound of tablet tilt).
group 4: visual and auditory information (violin sound of ball position and broom sweeping sound of tablet tilt).
group 5: visual and auditory information (violin sound of tablet tilt).
	TE A-B																TE B-A
group1	0.00965535	0.0167639	0.0460749	0.0593479	0.0729238	0.0180205	0.114048	0.0577081	0.0755851	0.0544441	0.135342	0.0905357	0.0948872	0.0347185	0.0615216		0.0169441	0.0331953	0.0629928	0.0522387	0.0722714	0.0629122	0.0963597	0.0572644	0.0845018	0.0720238	0.154146	0.0806984	0.0953332	0.0390717	0.0985787
group1	0.0424007	0.0533325	0.0431587	0.0207688	0.0155137	0.0941121	0.0747463	0.0507521	0.0912592	0.070174	0.0787349	0.0658068	0.0497128	0.0509653	0.0520288		0.0428324	0.0479802	0.0412725	0.0148499	0.021641	0.0801713	0.039382	0.0651906	0.0395923	0.0276517	0.0589188	0.0656786	0.0818522	0.0714067	0.0839968
group1	0.0126447	0.0310156	0.097261	0.114505	0.126676	0.155008	0.145756	0.153636	0.188621	0.187477	0.193588	0.20168	0.205933	0.18151	0.221094		0.0379727	0.0402262	0.129616	0.135408	0.114171	0.155146	0.138915	0.167626	0.235344	0.201542	0.245025	0.273159	0.20716	0.232445	0.269685
group1	0.0996989	0.0882904	0.0973057	0.141502	0.114575	0.106318	0.1263	0.0873567	0.0744308	0.0876062	0.131369	0.157008	0.137991	0.134359	0.161363		0.0584625	0.107649	0.120584	0.127806	0.152918	0.0701943	0.101238	0.0759637	0.0805964	0.0969349	0.101679	0.121255	0.14802	0.107492	0.113133
group1	0.0529176	0.0870772	0.056829	0.114142	0.0974308	0.099278	0.0835575	0.151426	0.0874377	0.142102	0.181524	0.153109	0.127729	0.163038	0.133688		0.0778999	0.137453	0.0704799	0.133221	0.117212	0.158316	0.118177	0.143878	0.116054	0.156197	0.195747	0.138455	0.136785	0.158787	0.141144
group1	0.0228909	0.0611466	0.086557	0.104271	0.0992689	0.0476888	0.0541457	0.134232	0.100473	0.139848	0.145229	0.178852	0.189642	0.227032	0.110722		0.00698491	0.0372822	0.0221615	0.0524602	0.0277094	0.0323245	0.0410506	0.0845832	0.11912	0.144746	0.103108	0.153288	0.130861	0.162495	0.0909319
group1	0	0.0281099	0.0415861	0.0439581	0.0242327	0.047397	0.0372526	0.0406469	0.0254812	0.0544782	0.0899242	0.0528286	0.0489952	0.0965648	0.0804871		0	0.0347044	0.047535	0.035485	0.0520978	0.0508132	0.0670437	0.0481749	0.061915	0.0827348	0.0886347	0.0542936	0.0768881	0.090562	0.0916077
group1	0.0513932	0.0549468	0.0740955	0.0791679	0.0641233	0.0706957	0.0841577	0.0937212	0.0747658	0.0696968	0.0980639	0.0676051	0.0628272	0.0748587	0.131878		0.086594	0.101197	0.0939846	0.128767	0.0643493	0.10671	0.0613853	0.150715	0.0808771	0.0738614	0.117715	0.0475314	0.11338	0.0901846	0.0807895
group1	0.0859482	0.0754509	0.0519412	0.136719	0.0819222	0.159118	0.218899	0.225664	0.0993514	0.190979	0.274237	0.225503	0.165471	0.13142	0.0918099		0.0923115	0.0778942	0.0848706	0.0967607	0.0847429	0.103545	0.0897705	0.0908542	0.0502578	0.074283	0.0965355	0.128281	0.0890798	0.0461906	0.0343917
group2	0.0438975	0.0599318	0.0409322	0.0910915	0.0587168	0.0805854	0.0978872	0.0729005	0.0864245	0.128895	0.0786967	0.095678	0.052635	0.0725939	0.107631		0.0267048	0.0506559	0.0232861	0.0609337	0.067883	0.0945143	0.130615	0.0709261	0.105461	0.153161	0.0323609	0.0637225	0.0537388	0.0797069	0.0911421
group2	0.00554344	0	0.0210849	0.0424782	0.0317157	0.111225	0.0484062	0.0515897	0.06493	0.0167086	0.106672	0.10133	0.0993621	0.0662925	0.123901		0.00806858	0.0221507	0.0341991	0.0397884	0.0435056	0.0529112	0.0674073	0.045932	0.0104309	0.0177987	0.0854555	0.0935085	0.118218	0.0771697	0.0875772
group2	0.0226216	0.116571	0.12296	0.162241	0.112609	0.0645854	0.0723003	0.0530677	0.0682254	0.0928304	0.0528936	0.095621	0.0865697	0.0827262	0.103339		0.0326365	0.123588	0.134681	0.177448	0.104093	0.0576785	0.073581	0.0412737	0.0720014	0.103145	0.0953832	0.111689	0.0651877	0.0861294	0.0917523
group2	0.033475	0.0824354	0.0980254	0.082139	0.0978121	0.164235	0.120235	0.124669	0.115267	0.117152	0.075987	0.117445	0.105436	0.0990283	0.14173		0.044643	0.0817922	0.117183	0.0938613	0.139418	0.163108	0.139511	0.129861	0.119611	0.141103	0.109223	0.121174	0.152612	0.187112	0.165853
group2	0.0516228	0.125916	0.12491	0.107967	0.0636068	0.140292	0.149117	0.143454	0.0910986	0.0825991	0.11809	0.0577749	0.0985857	0.0665365	0.120368		0.0439498	0.0844224	0.141436	0.113119	0.0914207	0.0961105	0.115726	0.13636	0.102495	0.102127	0.0935802	0.0511161	0.108607	0.0724536	0.108293
group2	0.0960741	0.0321091	0.0597091	0.0962405	0.0626076	0.154595	0.150988	0.166419	0.117394	0.112005	0.184932	0.167754	0.161996	0.0991036	0.167312		0.0930372	0.0390757	0.0806795	0.113925	0.0711874	0.167162	0.157788	0.173754	0.158566	0.181978	0.217277	0.250254	0.238546	0.17785	0.258427
group2	3.20851e-09	0.0322945	0.062111	0.0886344	0.0813851	0.112237	0.119332	0.113742	0.115719	0.167669	0.180932	0.144063	0.135194	0.125463	0.156023		0.017369	0	0.0260794	0.0770448	0.0748076	0.101135	0.0861499	0.0823511	0.0839957	0.136951	0.110408	0.131377	0.115231	0.105837	0.107195
group2	0.0448947	0.0534673	0.109182	0.10894	0.135402	0.132866	0.119668	0.111514	0.121377	0.138675	0.150366	0.175295	0.173723	0.129223	0.132844		0.0472218	0.0843416	0.162204	0.151899	0.147977	0.0948757	0.105786	0.0784236	0.106884	0.112722	0.143036	0.160114	0.172047	0.142087	0.131769
group2	0.148479	0.112581	0.118741	0.0812123	0.093071	0.139803	0.175114	0.115143	0.144044	0.117114	0.134248	0.129725	0.183535	0.138995	0.133257		0.117547	0.167789	0.137625	0.107825	0.125684	0.146396	0.157471	0.110642	0.138147	0.147644	0.143639	0.161161	0.195617	0.163662	0.120787
group3	0.0145559	0.0478808	0.111602	0.0739361	0.110739	0.062781	0.126533	0.0983779	0.125382	0.142543	0.144572	0.167984	0.155204	0.148144	0.151078		0.0142142	0	0.0940023	0.0810098	0.141793	0.0380106	0.151151	0.132003	0.120685	0.102166	0.165381	0.154291	0.109134	0.141062	0.0933302
group3	0.0196796	0.00122836	0.0270952	0.0106259	0.0181286	0.0665292	0.0978845	0.0778658	0.125758	0.0811236	0.122109	0.151631	0.0801416	0.129346	0.136124		0.0219724	0.0117845	0	0	0.0327342	0.0628352	0.0754431	0.0664832	0.114296	0.0864163	0.0878164	0.140697	0.102249	0.126143	0.118678
group3	0.0204503	0.0189963	0.0577367	0.112237	0.0674258	0.083691	0.0999536	0.125312	0.117481	0.0767236	0.111171	0.17091	0.182317	0.130803	0.117138		0.0270209	0.0257524	0.0262072	0.0679314	0.0444307	0.0275752	0.0827251	0.126522	0.125774	0.0886362	0.060769	0.143408	0.117745	0.128414	0.163085
group3	0.11401	0.137776	0.130826	0.118834	0.132796	0.0944086	0.200439	0.136328	0.169845	0.168942	0.219086	0.211167	0.194194	0.18883	0.204312		0.11369	0.119859	0.138201	0.107258	0.14571	0.0894839	0.154793	0.179026	0.207756	0.19863	0.254398	0.20799	0.212488	0.165269	0.198962
group3	0.0802139	0.090891	0.131723	0.16643	0.145966	0.137189	0.116617	0.169164	0.148487	0.17684	0.177097	0.183895	0.153758	0.129277	0.174639		0.0647279	0.0870326	0.122078	0.12811	0.130234	0.128835	0.095629	0.146613	0.130237	0.121065	0.118616	0.153294	0.113583	0.114798	0.104592
group3	0.0531411	0.059771	0.0992779	0.0761993	0.0807474	0.116879	0.0779512	0.0245416	0.0421799	0.125592	0.0859622	0.0335541	0.096911	0.13982	0.116179		0.0692875	0.0417242	0.0992975	0.0932289	0.0863861	0.153279	0.114688	0.0381714	0.0621192	0.139657	0.145642	0.0391297	0.120026	0.195837	0.196622
group3	0.0869366	0.155416	0.200621	0.180015	0.158463	0.169157	0.165089	0.191033	0.213227	0.213344	0.165225	0.173819	0.231315	0.22193	0.177428		0.0937976	0.156738	0.182549	0.176844	0.190783	0.16401	0.1975	0.22498	0.197746	0.245183	0.170869	0.152136	0.218085	0.269089	0.177292
group3	0.0335385	0.0999272	0.131884	0.0945852	0.0818876	0.197658	0.16207	0.144926	0.179796	0.115482	0.15086	0.121181	0.175226	0.157851	0.117786		0.0417712	0.0900737	0.120535	0.133873	0.0937115	0.193375	0.160644	0.174152	0.186327	0.136701	0.166136	0.171196	0.233228	0.196539	0.147362
group3	0.0494277	0.0975991	0.0876788	0.0801224	0.121272	0.0992757	0.0798022	0.0978749	0.0695832	0.0445367	0.0618584	0.0390283	0.0303736	0.0595398	0.0464293		0.0462059	0.15057	0.154163	0.0974469	0.104709	0.139512	0.120698	0.143691	0.116171	0.0691244	0.133097	0.094848	0.123482	0.0925221	0.0949098
group4	0.0297657	0.0350846	0.111532	0.125051	0.136904	0.176809	0.145621	0.152984	0.107567	0.147561	0.15457	0.142543	0.130913	0.126493	0.109309		0.0579842	0.0397844	0.13321	0.114252	0.0852218	0.191065	0.124538	0.111126	0.0988693	0.138486	0.12131	0.113775	0.118744	0.144869	0.103571
group4	0.0216791	0.0283032	0.0695411	0.0656735	0.119569	0.124548	0.154265	0.0963693	0.105721	0.136924	0.155037	0.151999	0.12506	0.126557	0.08449		0	0.0369289	0.0594367	0.0440847	0.0865964	0.115308	0.131619	0.0927124	0.0758043	0.105691	0.185788	0.156001	0.0917906	0.10462	0.0452804
group4	0.0219682	0.0458836	0.140687	0.0604399	0.0903365	0.0553744	0.0533034	0.0769933	0.0851626	0.121838	0.0634178	0.110331	0.113606	0.116487	0.0488123		0.0319157	0.036841	0.0930927	0.0121798	0.082115	0.0762927	0.0579157	0.0951866	0.158067	0.130459	0.0931795	0.175549	0.0900998	0.0823092	0.0842886
group4	0.0284866	0.104046	0.0356824	0.0970158	0.123338	0.123653	0.132365	0.0827923	0.0771735	0.12517	0.190717	0.150427	0.145886	0.158893	0.163338		0.0132587	0.0396502	0.0333668	0.0723791	0.0741946	0.105723	0.100429	0.0571377	0.0631615	0.0856047	0.111612	0.153932	0.0803859	0.174552	0.176531
group4	0.0525713	0.0756848	0.0839137	0.131558	0.172862	0.203449	0.202092	0.232774	0.208818	0.195107	0.187936	0.143456	0.161048	0.135693	0.137611		0.00209193	0.0230814	0.0315199	0.101238	0.113384	0.134123	0.125858	0.184326	0.1847	0.16914	0.154739	0.080902	0.135073	0.14204	0.0996083
group4	0.0224586	0.0351855	0.0719274	0.062617	0.0948883	0.110214	0.124497	0.136208	0.11408	0.120468	0.158405	0.16185	0.173283	0.119113	0.139886		0.0273088	0.0599929	0.0994529	0.111794	0.130446	0.144069	0.174881	0.16293	0.134723	0.158481	0.200563	0.179285	0.155516	0.162508	0.130682
group4	0.0285768	0.0460353	0.084436	0.0466929	0.0845971	0.0846609	0.111964	0.128829	0.146673	0.182908	0.180787	0.18309	0.203064	0.182551	0.19845		0.0134226	0.0499176	0.0404898	0.0407159	0.132752	0.125473	0.15239	0.175469	0.170405	0.208194	0.216963	0.212291	0.205856	0.176771	0.202763
group4	0.000469482	0.083272	0.0569957	0.0193719	0.133784	0.0683564	0.153999	0.126477	0.10239	0.140108	0.166047	0.107689	0.109827	0.069886	0.162008		0.00807663	0.0471119	0.0722635	0.0346079	0.0674962	0.0471033	0.164296	0.111049	0.0539505	0.0538244	0.15696	0.128002	0.0734876	0.083836	0.170631
group4	0.0483921	0.0560727	0.0608523	0.0564156	0.0807551	0.105414	0.0999151	0.14655	0.0954053	0.0899716	0.086843	0.0950453	0.118805	0.158795	0.0946588		0.0156856	0.0331779	0.0756892	0.109829	0.110434	0.116476	0.164917	0.106146	0.136213	0.131836	0.128158	0.0560757	0.104259	0.137131	0.0725603
group5	0.054516	0.0587599	0.0479815	0.133035	0.0951268	0.0855347	0.0955157	0.154567	0.165476	0.10865	0.131154	0.112932	0.104825	0.123943	0.11656		0.0485384	0.0409799	0.0148669	0.104597	0.0884122	0.104861	0.117722	0.121647	0.133779	0.108253	0.136606	0.146503	0.108858	0.0965006	0.0771274
group5	0.00491783	0.0429656	0.0862341	0.0842815	0.0680767	0.123433	0.128933	0.130108	0.134542	0.127049	0.182573	0.208412	0.179071	0.158087	0.149067		0.0253832	0.0480063	0.0816894	0.0857965	0.0857028	0.132747	0.119448	0.123779	0.122785	0.165477	0.198948	0.212852	0.207391	0.22859	0.202816
group5	0.0649795	0.0499153	0.0672219	0.0524903	0.0566469	0.0873517	0.0698812	0.0259044	0.0480489	0.0949892	0.119317	0.139784	0.099002	0.0899615	0.108036		0.0742621	0.0420897	0.0605565	0.0625138	0.0410691	0.0710526	0.0480778	0.0267957	0.0474403	0.0879034	0.137723	0.152571	0.116058	0.0635571	0.0878186
group5	0.0669412	0.084669	0.0832795	0.0599227	0.105567	0.0980021	0.124523	0.147922	0.149907	0.0923924	0.128065	0.157778	0.109372	0.10067	0.0834767		0.0497742	0.0834429	0.123639	0.0441531	0.0605695	0.0965773	0.150471	0.153166	0.204702	0.179572	0.158592	0.221017	0.156533	0.144381	0.122116
group5	0.0464645	0.0444496	0.0592436	0.067108	0.109409	0.079053	0.0780037	0.02693	0.0545784	0.0687817	0.0547741	0.100973	0.0670133	0.0760176	0.0948344		0.0504605	0.0417713	0.0477293	0.044794	0.0884734	0.0755748	0.0697014	0.0363555	0.0623721	0.0386491	0.0623127	0.0926908	0.073423	0.103024	0.0976316
group5	0.00997578	0.0339179	0.0318806	0.0389033	0.0513615	0.0936222	0.0936289	0.112484	0.138696	0.134233	0.162844	0.174901	0.124874	0.124452	0.0880219		0.00839216	0.0495099	0.0564403	0.0384103	0.0557433	0.0984238	0.10699	0.0864725	0.118804	0.109592	0.109816	0.195204	0.127291	0.131357	0.0929914
group5	0	0.0431453	0.0637576	0.055049	0.0274861	0.0198341	0.00363626	0.0940906	0.0669876	0.0635173	0.0334068	0.0696202	0.0572899	0.0890163	0.0632055		0.00279845	0.0504103	0.0790114	0.0789051	0.0265872	0.069671	0.0426505	0.0740155	0.0292469	0.0597056	0.0496766	0.0734401	0.0425057	0.0741226	0.0409895
group5	0.00537839	0.024241	0.0408685	0.0453159	0.0118059	0.0202171	0.0963267	0.0963221	0.13808	0.0779056	0.0888755	0.120576	0.0868542	0.0687259	0.0994351		0.0109333	0.0177523	0.0194002	0.0315191	0.0324905	0.0294446	0.0686736	0.073674	0.0940801	0.0723873	0.0637519	0.100828	0.0897996	0.0135239	0.148497
group5	0.00584214	0.0174105	0.0608467	0.0545151	0.0477671	0.0807364	0.0934701	0.113234	0.0922375	0.155925	0.139999	0.236296	0.106793	0.107753	0.101958		0	0.0223067	0.067896	0.0528402	0.0473427	0.0734662	0.09535	0.102738	0.09366	0.123712	0.145257	0.179239	0.140694	0.0787273	0.11898
group5	0.00591042	0.0173681	0.0608245	0.0545109	0.0477431	0.0807144	0.0934734	0.113254	0.0923473	0.155917	0.139977	0.236507	0.106936	0.107716	0.101933		0	0.0223084	0.0679527	0.0528506	0.0473437	0.0733258	0.0953072	0.102714	0.0938015	0.123736	0.145297	0.179295	0.1408	0.078713	0.119049
group5	0.00578429	0	0.0789076	0.083736	0.0726738	0.110067	0.0661833	0.0613253	0.0710438	0.064694	0.031843	0.0791493	0.0726497	0.0970838	0.0550917		0.00654655	0.0215779	0.0735809	0.0711038	0.0539939	0.0979994	0.0425294	0.0662145	0.0476096	0.0422758	0.0319998	0.0808599	0.104438	0.106263	0.0475665
group5	0.0493054	0.0664616	0.0610957	0.0494947	0.0857417	0.0625965	0.0478133	0.0787357	0.0611092	0.0466779	0.0367366	0.0162552	0.025558	0.0142053	0.0518455		0.0539957	0.030309	0.0491217	0.0478259	0.0764205	0.0565547	0.0610426	0.0465914	0.0462283	0.0317252	0.0313497	0.0250655	0.015544	0.0186316	0.0231943
group5	0.0746012	0.146329	0.0779029	0.046876	0.0366228	0.158916	0.108521	0.0949296	0.0332648	0.0526322	0.118651	0.17278	0.14686	0.0880893	0.126166		0.0248131	0.107503	0.0735481	0.0342213	0.0439848	0.0674262	0.0500143	0.0583279	0.0334709	0.0440403	0.0833935	0.144968	0.103026	0.0754549	0.0998232
group5	0.0162574	0.0165715	0.0137856	0.0163281	0.0343428	0.0356599	0.0562246	0.0729084	0.10103	0.0601914	0.0553157	0.0714327	0.0873885	0.0706565	0.12718		0.0186817	0.0130026	0.0327332	0.0296461	0.050878	0.0490022	0.0395555	0.0380337	0.0523659	0.0494443	0.0568694	0.0595113	0.0930543	0.0852111	0.12881

## Sheet: Experiment B
Transfer entropy measures (TE) during all trials from Experiment B (elliptic target).
A-B: Transfer from participant A to participant B.
B-A: Transfer from participant B to participant A.
	TE A-B																															TE (B-A)
group 1	0.114786	0.0753489	0.02296	0.0608887	0.0552883	0.0619226	0.0839596	0.0732333	0.0983554	0.0928375	0.103637	0.0861434	0.0682437	0.150422	0.119945	0.0705402	0.209484	0.116183	0.124901	0.155087	0.0293441	0.0478257	0.16357	0.0658897	0.0818578	0.0930202	0.13396	0.0906341	0.118253	0.128695		0.0795522	0.0493877	0.0419303	0.0554344	0.0223974	0.0804263	0.0764897	0.0797476	0.0952635	0.0973013	0.110988	0.0625149	0.0708623	0.0551545	0.106015	0.0594638	0.174171	0.0780736
group 1	0.0100593	0.0525742	0.098762	0.0288848	0.0658907	0.0195054	0.0562688	0.0322973	0.05666	0.0709202	0.0858455	0.0544626	0.0575411	0.0609033	0.0695302	0.0715699	0.0477927	0.0558639	0.0684081	0.0882499	0.0438056	0.0435547	0.0570458	0.0821369	0.101487	0.0814391	0.0437773	0.0684048	0.0368882	0.0406549		0.0136663	0.0368102	0.0736863	0.0359212	0.0634313	0.032395	0.0473897	0.0478783	0.107018	0.0569999	0.0795245	0.11115	0.0774087	0.0651358	0.103936	0.0644013	0.0525881	0.0730953
group 1	0.0396178	0.0417334	0.0377652	0.0677356	0.126252	0.0441447	0.117463	0.141798	0.0736363	0.0405071	0.0815117	0.113191	0.0244504	0.0163386	0.0469684	0.127455	0.0671265	0.0277667	0.119478	0.114634	0.0295891	0.0776397	0.0409467	0.0472196	0.0243077	0.127373	0.123649	0.211887	0.138829	0.168224		0.0370146	0.0613832	0.0597383	0.0996334	0.0989375	0.0311022	0.0820691	0.110635	0.0681697	0.0248865	0.0958395	0.0999558	0.0384487	0.0243074	0.0559483	0.151106	0.034932	0.0357251
group 1	0.162541	0.145612	0.179446	0.149183	0.132981	0.196203	0.172661	0.166059	0.130864	0.114895	0.230969	0.159398	0.176421	0.155076	0.127197	0.0662892	0.0445433	0.0519752	0.109019	0.0588507	0.0847673	0.0761014	0.0850817	0.0898088	0.0619581	0.115523	0.161098	0.0388271	0.0466467	0.0561092		0.189812	0.105814	0.177528	0.183336	0.181919	0.270205	0.149935	0.171874	0.149459	0.127066	0.237025	0.210081	0.164722	0.170729	0.13206	0.0510938	0.045467	0.0490419
group 1	0.0717719	0.081208	0.0599828	0.0546891	0.114711	0.0671633	0.0401677	0.0919001	0.0540104	0.0870549	0.108506	0.0438807	0.0515646	0.0772882	0.106777	0.0495653	0.0525494	0.0466525	0.037022	0.0362659	0.122438	0.086225	0.0933707	0.12221	0.102189	0.0246382	0.0431929	0.0468289	0.0472912	0.030301		0.0486614	0.063698	0.026422	0.0600504	0.0650899	0.0580755	0.0303706	0.0813815	0.0549806	0.0879393	0.0571141	0.0387808	0.0214135	0.0751081	0.0860132	0.0143455	0.0481396	0.0374162
group 1	0.0904972	0.113701	0.0730217	0.061281	0.0939979	0.0608425	0.0822052	0.0775017	0.0660541	0.0810831	0.210237	0.210758	0.214006	0.207651	0.18078	0.0970377	0.106473	0.107073	0.0974521	0.078854	0.196167	0.152158	0.173142	0.119678	0.122124	0.185479	0.169794	0.0811833	0.0882239	0.145598		0.11534	0.178991	0.0857574	0.0940017	0.104026	0.0964698	0.148228	0.106383	0.0953532	0.126339	0.14281	0.17712	0.20233	0.180412	0.208618	0.121685	0.155395	0.14908
group 1	0.0475117	0.0768976	0.0577169	0.0887026	0.0893521	0.0901013	0.0805645	0.0265761	0.00420525	0.0532078	0.0727841	0.0640405	0.0739825	0.0797797	0.137024	0.03078	0.0194488	0.0348026	0.0328132	0.0414981	0.101202	0.0993083	0.0895073	0.0972156	0.0392832	0.118942	0.00841608	0.0340578	0.0290724	0.0596085		0.0230556	0.0254343	0.0578595	0.0659294	0.0898911	0.105037	0.0858422	0.0371156	0.0220739	0.0617686	0.0977669	0.0655625	0.082842	0.0825446	0.145285	0.0679845	0.0323968	0.0362649
group 1	0.0157007	0.010852	0.0314375	0.0176418	0.0822154	0.0452614	0.0453815	0.0268921	0.027726	0.0573944	0.10574	0.0848491	0.0713631	0.105903	0.061975	0.0661207	0.0502925	0.0682685	0.0956693	0.084146	0.123252	0.11597	0.119268	0.0790727	0.0509824	0.0655218	0.0683173	0.0468656	0.110556	0.104092		0.00130067	0.0229793	0.0293451	0.0179228	0.0922268	0.0360269	0.060052	0.038753	0.0417728	0.0788414	0.0893823	0.0748489	0.0699405	0.11269	0.092666	0.0520598	0.124335	0.0813588
group 1	0.0128245	0.102324	0.099243	0.0948418	0.0814681	0.050865	0.0111572	0.0313615	0.0437867	0.060312	0.121243	0.168305	0.20056	0.0873442	0.157376	0.0707736	0.0887214	0.0540413	0.0584192	0.0877513	0.171007	0.260966	0.287483	0.275012	0.303714	0.0369823	0.105881	0.106126	0.121079	0.0640335		0.0126054	0.0824962	0.0825269	0.0838659	0.0805112	0.0602894	0.0567086	0.0431806	0.067929	0.0963119	0.0728662	0.0956836	0.121716	0.0727196	0.0902393	0.088207	0.205777	0.103997
group 1	0.0376744	0.0559643	0.0528455	0.0124208	0.0406018	0.0137569	0.0385305	0.0474923	0.135127	0.0610353	0.1061	0.0497294	0.0711774	0.0734201	0.0527189	0.0314816	0.106185	0.187763	0.167327	0.172382	0.178935	0.0695652	0.0838983	0.115864	0.0904117	0.0770601	0.199145	0.151407	0.125583	0.146763		0.0394287	0.0540326	0.0486828	0.0204147	0.039977	0.0247183	0.0485417	0.0529796	0.0839759	0.0496345	0.0826792	0.0438594	0.102782	0.0951547	0.0277495	0.0248591	0.0629424	0.0955448
group 1	0.025608	0.0431078	0.070486	0.0158577	0.0637474	0.0964888	0.0746221	0.192689	0.0956976	0.128624	0.0619473	0.0208975	0.0505902	0.0416956	0.0455611	0.127649	0.119421	0.108825	0.0554915	0.0946993	0.0996315	0.176534	0.194575	0.158675	0.0786466	0.132607	0.0681301	0.107124	0.135066	0.188603		0.0566712	0.0513905	0.0834786	0.040116	0.0852271	0.073844	0.0416534	0.146876	0.0739595	0.0987051	0.0796055	0.0616573	0.064474	0.0655772	0.0434834	0.0907222	0.0973441	0.112168
group 1	0.0139493	0.0184579	0.0476359	0.0514702	0.0964584	0.0422005	0.0218816	0.0437355	0.0525394	0.0841241	0.0817927	0.0893991	0.113095	0.124941	0.147128	0.124232	0.128931	0.0968986	0.123511	0.127954	0.178067	0.155823	0.155934	0.127096	0.122608	0.108394	0.144276	0.0754948	0.12511	0.121248		0.03291	0.0368355	0.0608675	0.102409	0.141083	0.0233574	0.0406956	0.040447	0.0454222	0.0861908	0.0993857	0.135839	0.138946	0.137445	0.133791	0.117861	0.108811	0.088062
group 1	0.0100745	0.00204939	0.0130376	0.00248179	0.0284061	0.0636442	0.0821331	0.0625149	0.0546258	0.0648943	0.0318651	0.031669	0.01992	0	0.0298686	0.0753033	0.124217	0.116637	0.107405	0.0597835	0.0255548	0.0244371	0.0478463	0.0194717	0.0323819	0.0819354	0.0677759	0.102201	0.117234	0.080399		0.0192939	0.0190136	0.0189341	0.0297045	0.069527	0.0485911	0.0452379	0.0590736	0.0624927	0.0539924	0.0841286	0.127401	0.0618489	0.0167276	0.0912305	0.064281	0.114725	0.108392
group 1	0.000693539	0.0300586	0.0553435	0.0596506	0.0962983	0.0687115	0.0435324	0.0803132	0.0322693	0.0757733	0.0855543	0.089202	0.109664	0.0659412	0.0892584	0.0586101	0.0691075	0.0597916	0.0274667	0.0438333	0.0644842	0.048251	0.0676647	0.0715781	0.0282927	0.0694309	0.120836	0.1092	0.0328778	0.0496067		0.0138338	0.0132565	0.0359318	0.0358506	0.10068	0.0439858	0.0816643	0.098459	0.0377613	0.0737207	0.0658436	0.0611476	0.0815813	0.0832209	0.0881216	0.0347607	0.0908649	0.0535791
group 1	0.0570629	0.0780951	0.128186	0.0948071	0.124585	0.134291	0.094552	0.141775	0.146512	0.162761	0.0995673	0.152036	0.129221	0.109053	0.147864	0.118814	0.0585828	0.154451	0.140151	0.153086	0.157809	0.135635	0.0990144	0.115964	0.0658757	0.126513	0.189876	0.173592	0.149414	0.140458		0.0255617	0.0429613	0.140135	0.117369	0.170786	0.150817	0.112143	0.145173	0.192286	0.165339	0.126881	0.204814	0.174616	0.138787	0.144835	0.115947	0.0608392	0.166801
group 1	0.0504846	0.0832385	0.12914	0.0486635	0.14526	0.0708123	0.0825158	0.0931613	0.0536189	0.164419	0.134294	0.135282	0.0952727	0.127386	0.114964	0.135172	0.12746	0.116268	0.114485	0.0855568	0.10173	0.134684	0.156838	0.1218	0.0778449	0.104241	0.166427	0.118274	0.148464	0.0847877		0.0216659	0.052147	0.0641392	0.0287078	0.0680994	0.0113025	0.021996	0.00968389	0.0277034	0.117277	0.0870689	0.0888378	0.0369196	0.054389	0.0637881	0.184843	0.174362	0.204127
group 1	0.0132222	0.0288907	0.075254	0.0815431	0.0551233	0.0671472	0.0573778	0.0944213	0.0768646	0.132125	0.0338991	0.071816	0.057987	0.0374373	0.0671896	0.0758475	0.095783	0.0653126	0.0742008	0.159413	0.0513593	0.064504	0.0448025	0.0432625	0.0335878	0.0889069	0.101348	0.0914958	0.0563036	0.0774335		0.0367579	0.0752008	0.0661132	0.0820133	0.058971	0.0929297	0.0700687	0.0592869	0.0810756	0.104145	0.0635981	0.069975	0.0831843	0.0393406	0.0468421	0.0751169	0.118814	0.0527078
group 1	0.0875999	0.120932	0.109898	0.131717	0.0493078	0.0986235	0.120774	0.125545	0.138731	0.200272	0.203692	0.244457	0.128007	0.0837818	0.20584	0.175303	0.221826	0.240413	0.165283	0.180393	0.199522	0.276148	0.179635	0.266655	0.293559	0.203904	0.198238	0.216824	0.214661	0.229345		0.0488426	0.0543992	0.0385741	0.084578	0.0479259	0.234882	0.23517	0.22539	0.196051	0.227339	0.121818	0.145836	0.10013	0.0791309	0.154804	0.244362	0.255015	0.285399
group 1	0.0387621	0.0936132	0.0469639	0.112622	0.107031	0.0727963	0.0696345	0.0689205	0.102203	0.0704509	0.08814	0.082739	0.0766775	0.0740892	0.11175	0.0601315	0.0407233	0.0489993	0.0458752	0.0525025	0.0892362	0.0783222	0.0760374	0.0855708	0.113312	0.0505117	0.0375929	0.0436981	0.0660197	0.0336896		0.0243865	0.0987695	0.0291551	0.0907395	0.114329	0.0780365	0.111456	0.075901	0.110231	0.107051	0.124798	0.0696646	0.0695717	0.106028	0.108206	0.0594338	0.0806824	0.0673331
group 1	0.0388116	0.0936032	0.046964	0.112693	0.106835	0.0728395	0.069599	0.068875	0.102207	0.0704135	0.0880598	0.0826735	0.0766813	0.0741504	0.111445	0.0600486	0.0405273	0.0489691	0.045835	0.0526362	0.0894082	0.0782721	0.07598	0.085663	0.11329	0.050649	0.0377135	0.0438097	0.0660221	0.0336549		0.0243897	0.0987704	0.0291764	0.0909064	0.114568	0.0778455	0.111635	0.0756857	0.110137	0.107064	0.124739	0.069947	0.0694931	0.105991	0.108249	0.0595356	0.0807263	0.0674728
group 1	0.0472435	0.0512065	0.0715619	0.037976	0.0421001	0.124476	0.0926956	0.147339	0.134131	0.145994	0.120463	0.133614	0.132032	0.108962	0.0856276	0.162756	0.140384	0.152158	0.133483	0.122952	0.137916	0.13117	0.12278	0.116286	0.122956	0.121561	0.178479	0.145454	0.144488	0.161501		0.0339525	0.0519572	0.0658707	0.0281149	0.0375968	0.102754	0.112658	0.117431	0.103666	0.131547	0.147205	0.124708	0.136022	0.145643	0.0791639	0.1176	0.113364	0.117018
group 1	0.0324445	0.0770329	0.0917155	0.0505541	0.0684607	0.155418	0.112662	0.170334	0.0890516	0.145001	0.107832	0.0526606	0.0244163	0.0540516	0.0372213	0.120567	0.117587	0.157225	0.160923	0.151546	0.118441	0.0897528	0.0973908	0.104379	0.0634349	0.122173	0.17037	0.139483	0.128829	0.209285		0.0461498	0.0917928	0.104882	0.0785293	0.06494	0.103943	0.0912208	0.114578	0.109959	0.187656	0.149588	0.0672215	0.0366757	0.0989568	0.0202108	0.122019	0.115221	0.138641
group 1	0.0428519	0.113547	0.0883881	0.0530891	0.0766179	0.12016	0.127398	0.20391	0.16632	0.146799	0.135048	0.141255	0.143505	0.0681261	0.102732	0.0989169	0.155005	0.105173	0.127171	0.168958	0.0981291	0.144752	0.110947	0.130448	0.0842863	0.119866	0.163166	0.191482	0.136043	0.136791		0.0166954	0.102643	0.126931	0.0436367	0.110412	0.0755866	0.0587746	0.129641	0.0952038	0.136314	0.170848	0.174853	0.190705	0.0753003	0.146274	0.0820102	0.129829	0.0712209
group 1	0.0911811	0.0504745	0.168754	0.122386	0.0521775	0.111072	0.077904	0.0997191	0.0438875	0.0407624	0.126499	0.104828	0.0610747	0.092384	0.113561	0.0834907	0.0894673	0.0745789	0.0645823	0.0621694	0.112695	0.139337	0.124305	0.087907	0.131213	0.100761	0.0656006	0.093325	0.112657	0.0970496		0.0698561	0.0579609	0.121909	0.0936491	0.0556037	0.145219	0.0521927	0.093985	0.0458596	0.0366046	0.0638858	0.0731464	0.0697765	0.0640526	0.0736418	0.10818	0.10566	0.0752063
[truncated: 12 more columns]
